# Supplementary material for: ﻿Three new species of the primitively segmented spider genus Songthela (Mesothelae, Liphistiidae, Heptathelinae) from Hunan Province, China
Source: Zookeys. 2023 Mar 17;1154:17–31. doi: 10.3897/zookeys.1154.98273 (PMC10194079; doi:10.3897/zookeys.1154.98273)
Supplement: XML Treatment for Songthela [file zookeys.1154.98273-treatment1.xml]

<!DOCTYPE tp:taxon-treatment
  PUBLIC "-//TaxonX//DTD Taxonomic Treatment Publishing DTD v0 20100105//EN" "tax-treatment-NSO.dtd">
<tp:taxon-treatment xmlns:tp="http://www.plazi.org/taxpub"><tp:treatment-meta><kwd-group><label>Taxon classification</label><kwd>
                <named-content content-type="kingdom">Animalia</named-content>
              </kwd></kwd-group><mixed-citation publication-type="journal"><person-group><name><surname>Zhang</surname><given-names>Yan</given-names></name><name><surname>Chen</surname><given-names>Zhaoyang</given-names></name><name><surname>Li</surname><given-names>Daiqin</given-names></name><name><surname>Xu</surname><given-names>Xin</given-names></name></person-group><article-title>﻿Three new species of the primitively segmented spider genus <italic><tp:taxon-name><tp:taxon-name-part taxon-name-part-type="genus" reg="Songthela">Songthela</tp:taxon-name-part></tp:taxon-name></italic> (<tp:taxon-name><tp:taxon-name-part taxon-name-part-type="suborder">Mesothelae</tp:taxon-name-part></tp:taxon-name>, <tp:taxon-name><tp:taxon-name-part taxon-name-part-type="family">Liphistiidae</tp:taxon-name-part></tp:taxon-name>, <tp:taxon-name><tp:taxon-name-part taxon-name-part-type="subfamily">Heptathelinae</tp:taxon-name-part></tp:taxon-name>) from Hunan Province, China</article-title><source>Zookeys</source><day>17</day><month>03</month><year>2023</year><volume>1154</volume><fpage>17</fpage><lpage>31</lpage><pub-id pub-id-type="doi">10.3897/zookeys.1154.98273</pub-id></mixed-citation></tp:treatment-meta><tp:nomenclature><label>﻿Genus</label><tp:taxon-name>
              <object-id xmlns:xlink="http://www.w3.org/1999/xlink" content-type="arpha" xlink:type="simple">58B8D067-03C3-5A0F-B643-770983756EFE</object-id>
              <tp:taxon-name-part taxon-name-part-type="genus" reg="Songthela">Songthela</tp:taxon-name-part>
            </tp:taxon-name><tp:taxon-authority>Ono, 2000</tp:taxon-authority></tp:nomenclature><tp:treatment-sec sec-type="type species" id="SECID0E5OAC"><title>Type species.</title><p><italic><tp:taxon-name><tp:taxon-name-part taxon-name-part-type="genus" reg="Heptathela">Heptathela</tp:taxon-name-part><tp:taxon-name-part taxon-name-part-type="species" reg="hangzhouensis">hangzhouensis</tp:taxon-name-part></tp:taxon-name></italic> Chen, Zhang &amp; Zhu, 1981.</p></tp:treatment-sec><tp:treatment-sec sec-type="diagnosis" id="SECID0EPPAC"><title>Diagnosis.</title><p>Males of <italic><tp:taxon-name><tp:taxon-name-part taxon-name-part-type="genus" reg="Songthela">Songthela</tp:taxon-name-part></tp:taxon-name></italic> differ from those of all other <tp:taxon-name><tp:taxon-name-part taxon-name-part-type="subfamily">Heptathelinae</tp:taxon-name-part></tp:taxon-name> genera by smooth conductor with one or two apical spines and by conductor middle portion having several teeth (Figs <xref ref-type="fig" rid="F3">3B, E</xref>, <xref ref-type="fig" rid="F4">4A–C</xref>, <xref ref-type="fig" rid="F6">6A, B</xref>); by embolus having a wide and flat opening (Figs <xref ref-type="fig" rid="F3">3D</xref>, <xref ref-type="fig" rid="F4">4D</xref>, <xref ref-type="fig" rid="F6">6D</xref>); and by contrategulum having densely serrated margin (Figs <xref ref-type="fig" rid="F3">3D</xref>, <xref ref-type="fig" rid="F4">4D</xref>, <xref ref-type="fig" rid="F6">6D</xref>); females of <italic><tp:taxon-name><tp:taxon-name-part taxon-name-part-type="genus" reg="Songthela">Songthela</tp:taxon-name-part></tp:taxon-name></italic> can be distinguished from those of all other liphistiid genera by two pairs of receptacular clusters separated from each other, median ones with obviously tubular genital stalks, four receptacular clusters situated at the anterior margin of the bursa copulatrix, or middle ones situated at the anterior margin of the bursa copulatrix and lateral ones located relatively dorsolaterally, or all four located dorsally (Figs <xref ref-type="fig" rid="F3">3J–M</xref>, <xref ref-type="fig" rid="F5">5A–F</xref>, <xref ref-type="fig" rid="F7">7A–H</xref>).</p></tp:treatment-sec><tp:treatment-sec sec-type="distribution" id="SECID0EZBAE"><title>Distribution.</title><p>China (Chongqing, Guizhou, Hubei, Hunan, Sichuan, Yunnan, Zhejiang) and Vietnam (Lao Cai).</p></tp:treatment-sec><tp:treatment-sec><!--Section generated to contain objects referenced in tp:taxon-treatment.--><fig id="F3" position="float" orientation="portrait"><object-id xmlns:xlink="http://www.w3.org/1999/xlink" content-type="doi" xlink:type="simple">10.3897/zookeys.1154.98273.figure3</object-id><object-id xmlns:xlink="http://www.w3.org/1999/xlink" content-type="arpha" xlink:type="simple">4BB3B631-63AA-5A4E-8A86-DFA8B1F544A7</object-id><label>Figure 3.</label><caption><p>Male and female genital anatomy of <italic><tp:taxon-name><tp:taxon-name-part taxon-name-part-type="genus" reg="Songthela">Songthela</tp:taxon-name-part><tp:taxon-name-part taxon-name-part-type="species" reg="anhua">anhua</tp:taxon-name-part></tp:taxon-name></italic> Zhang &amp; Xu, sp. nov. <bold>A–C</bold> left palp <bold>A</bold> prolateral view <bold>B</bold> ventral view <bold>C</bold> retrolateral view <bold>D–G</bold> right palp <bold>D</bold> prolateral view <bold>E</bold> ventral view <bold>F</bold> retrolateral view <bold>G</bold> distal view <bold>H</bold> conductor of left palp <bold>I</bold> conductor of right palp <bold>J, K</bold> vulva dorsal view <bold>L, M</bold> vulva ventral view <bold>A–C, H</bold> XUX-2021-007 (holotype) <bold>D–G, I</bold> XUX-2021-018 <bold>J, L</bold> XUX-2021-008 <bold>K, M</bold> XUX-2021-012. Scale bars: 0.5 mm (<bold>A–G, J–M</bold>); 0.1 mm (<bold>H, I</bold>).</p></caption><graphic xmlns:xlink="http://www.w3.org/1999/xlink" xlink:href="zookeys-1154-017_article-98273__-g003.jpg" position="float" orientation="portrait" xlink:type="simple" id="oo_826620.jpg"><uri content-type="original_file" xlink:type="simple">https://binary.pensoft.net/fig/826620</uri></graphic></fig><fig id="F4" position="float" orientation="portrait"><object-id xmlns:xlink="http://www.w3.org/1999/xlink" content-type="doi" xlink:type="simple">10.3897/zookeys.1154.98273.figure4</object-id><object-id xmlns:xlink="http://www.w3.org/1999/xlink" content-type="arpha" xlink:type="simple">C2B9BB96-BAA8-5F50-8CE2-278736CB8F44</object-id><label>Figure 4.</label><caption><p>Male genital anatomy of <italic><tp:taxon-name><tp:taxon-name-part taxon-name-part-type="genus" reg="Songthela">Songthela</tp:taxon-name-part><tp:taxon-name-part taxon-name-part-type="species" reg="longhui">longhui</tp:taxon-name-part></tp:taxon-name></italic> Zhang &amp; Xu, sp. nov. <bold>A, D</bold> palp prolateral view <bold>B, E</bold> palp ventral view <bold>C, F</bold> palp retrolateral view <bold>G</bold> palp distal view <bold>H–J</bold> conductor ventral view <bold>A–C, H</bold> XUX-2021-275 (holotype) <bold>D–G, J</bold> XUX-2021-282A <bold>I</bold> XUX-2021-287. Scale bars: 0.5 mm (<bold>A–G</bold>); 0.1 mm (<bold>H–J</bold>).</p></caption><graphic xmlns:xlink="http://www.w3.org/1999/xlink" xlink:href="zookeys-1154-017_article-98273__-g004.jpg" position="float" orientation="portrait" xlink:type="simple" id="oo_826621.jpg"><uri content-type="original_file" xlink:type="simple">https://binary.pensoft.net/fig/826621</uri></graphic></fig><fig id="F6" position="float" orientation="portrait"><object-id xmlns:xlink="http://www.w3.org/1999/xlink" content-type="doi" xlink:type="simple">10.3897/zookeys.1154.98273.figure6</object-id><object-id xmlns:xlink="http://www.w3.org/1999/xlink" content-type="arpha" xlink:type="simple">DB8CA741-ED50-5DE9-A7BA-9E6135A6A5AD</object-id><label>Figure 6.</label><caption><p>Male genital anatomy of <italic><tp:taxon-name><tp:taxon-name-part taxon-name-part-type="genus" reg="Songthela">Songthela</tp:taxon-name-part><tp:taxon-name-part taxon-name-part-type="species" reg="zhongpo">zhongpo</tp:taxon-name-part></tp:taxon-name></italic> Zhang &amp; Xu, sp. nov. <bold>A, D</bold> palp prolateral view <bold>B, E</bold> palp ventral view <bold>C, F</bold> palp retrolateral view <bold>G</bold> palp distal view <bold>H–K</bold> conductor ventral view <bold>L</bold> contrategulum prolateral view <bold>A–C, J, L</bold> XUX-2021-264 (holotype) <bold>D–G, I</bold> XUX-2021-263 <bold>H</bold> XUX-2021-262 <bold>K</bold> XUX-2021-267. Scale bars: 0.5 mm (<bold>A–G</bold>); 0.1 mm (<bold>H–L</bold>).</p></caption><graphic xmlns:xlink="http://www.w3.org/1999/xlink" xlink:href="zookeys-1154-017_article-98273__-g006.jpg" position="float" orientation="portrait" xlink:type="simple" id="oo_826623.jpg"><uri content-type="original_file" xlink:type="simple">https://binary.pensoft.net/fig/826623</uri></graphic></fig><fig id="F5" position="float" orientation="portrait"><object-id xmlns:xlink="http://www.w3.org/1999/xlink" content-type="doi" xlink:type="simple">10.3897/zookeys.1154.98273.figure5</object-id><object-id xmlns:xlink="http://www.w3.org/1999/xlink" content-type="arpha" xlink:type="simple">A0D23ECD-F1D9-583A-9C45-D25DDD8C90B1</object-id><label>Figure 5.</label><caption><p>Female genital anatomy of <italic><tp:taxon-name><tp:taxon-name-part taxon-name-part-type="genus" reg="Songthela">Songthela</tp:taxon-name-part><tp:taxon-name-part taxon-name-part-type="species" reg="longhui">longhui</tp:taxon-name-part></tp:taxon-name></italic> Zhang &amp; Xu, sp. nov. <bold>A–C</bold> vulva dorsal view <bold>D–F</bold> vulva ventral view <bold>A, D</bold> XUX-2021-281 <bold>B, E</bold> XUX-2021-282 <bold>C, F</bold> XUX-2021-278. Scale bars: 0.5 mm.</p></caption><graphic xmlns:xlink="http://www.w3.org/1999/xlink" xlink:href="zookeys-1154-017_article-98273__-g005.jpg" position="float" orientation="portrait" xlink:type="simple" id="oo_826622.jpg"><uri content-type="original_file" xlink:type="simple">https://binary.pensoft.net/fig/826622</uri></graphic></fig><fig id="F7" position="float" orientation="portrait"><object-id xmlns:xlink="http://www.w3.org/1999/xlink" content-type="doi" xlink:type="simple">10.3897/zookeys.1154.98273.figure7</object-id><object-id xmlns:xlink="http://www.w3.org/1999/xlink" content-type="arpha" xlink:type="simple">688A3477-13CE-59D6-92A3-54BE6402FC6B</object-id><label>Figure 7.</label><caption><p>Female genital anatomy of <italic><tp:taxon-name><tp:taxon-name-part taxon-name-part-type="genus" reg="Songthela">Songthela</tp:taxon-name-part><tp:taxon-name-part taxon-name-part-type="species" reg="zhongpo">zhongpo</tp:taxon-name-part></tp:taxon-name></italic> Zhang &amp; Xu, sp. nov. <bold>A–D</bold> vulva dorsal view <bold>E–H</bold> vulva ventral view <bold>A, E</bold> XUX-2021-258 <bold>B, F</bold> XUX-2021-259 <bold>C, G</bold> XUX-2021-261 <bold>D, H</bold> XUX-2021-265. Scale bars: 0.5 mm.</p></caption><graphic xmlns:xlink="http://www.w3.org/1999/xlink" xlink:href="zookeys-1154-017_article-98273__-g007.jpg" position="float" orientation="portrait" xlink:type="simple" id="oo_826624.jpg"><uri content-type="original_file" xlink:type="simple">https://binary.pensoft.net/fig/826624</uri></graphic></fig></tp:treatment-sec></tp:taxon-treatment>
