# Supplementary material for: ﻿Three new species of the primitively segmented spider genus Songthela (Mesothelae, Liphistiidae, Heptathelinae) from Hunan Province, China
Source: Zookeys. 2023 Mar 17;1154:17–31. doi: 10.3897/zookeys.1154.98273 (PMC10194079; doi:10.3897/zookeys.1154.98273)
Supplement: XML Treatment for Songthela anhua [file zookeys.1154.98273-treatment2.xml]

<!DOCTYPE tp:taxon-treatment
  PUBLIC "-//TaxonX//DTD Taxonomic Treatment Publishing DTD v0 20100105//EN" "tax-treatment-NSO.dtd">
<tp:taxon-treatment xmlns:tp="http://www.plazi.org/taxpub"><tp:treatment-meta><kwd-group><label>Taxon classification</label><kwd>
                <named-content content-type="kingdom">Animalia</named-content>
              </kwd></kwd-group><mixed-citation publication-type="journal"><person-group><name><surname>Zhang</surname><given-names>Yan</given-names></name><name><surname>Chen</surname><given-names>Zhaoyang</given-names></name><name><surname>Li</surname><given-names>Daiqin</given-names></name><name><surname>Xu</surname><given-names>Xin</given-names></name></person-group><article-title>﻿Three new species of the primitively segmented spider genus <italic><tp:taxon-name><tp:taxon-name-part taxon-name-part-type="genus" reg="Songthela">Songthela</tp:taxon-name-part></tp:taxon-name></italic> (<tp:taxon-name><tp:taxon-name-part taxon-name-part-type="suborder">Mesothelae</tp:taxon-name-part></tp:taxon-name>, <tp:taxon-name><tp:taxon-name-part taxon-name-part-type="family">Liphistiidae</tp:taxon-name-part></tp:taxon-name>, <tp:taxon-name><tp:taxon-name-part taxon-name-part-type="subfamily">Heptathelinae</tp:taxon-name-part></tp:taxon-name>) from Hunan Province, China</article-title><source>Zookeys</source><day>17</day><month>03</month><year>2023</year><volume>1154</volume><fpage>17</fpage><lpage>31</lpage><pub-id pub-id-type="doi">10.3897/zookeys.1154.98273</pub-id></mixed-citation></tp:treatment-meta><tp:nomenclature><label>﻿</label><tp:taxon-name>
              <object-id xmlns:xlink="http://www.w3.org/1999/xlink" content-type="arpha" xlink:type="simple">0190F055-35D7-51A7-ACAA-B0178136A982</object-id>
              <tp:taxon-name-part taxon-name-part-type="genus" reg="Songthela">Songthela</tp:taxon-name-part>
              <tp:taxon-name-part taxon-name-part-type="species" reg="anhua">anhua</tp:taxon-name-part>
              <object-id xmlns:xlink="http://www.w3.org/1999/xlink" content-type="zoobank" xlink:type="simple">https://zoobank.org/508E6FAF-B31C-4680-AFEA-7935331007AC</object-id>
            </tp:taxon-name><tp:taxon-authority>Zhang &amp; Xu</tp:taxon-authority><tp:taxon-status xmlns:xlink="http://www.w3.org/1999/xlink" xlink:type="simple">sp. nov.</tp:taxon-status><xref ref-type="fig" rid="F3">Fig. 3</xref></tp:nomenclature><tp:treatment-sec sec-type="type material" id="SECID0EMDAE"><title>Type material.</title><p><bold><italic>Holotype</italic></bold>: China · 1 ♂; Hunan Province, Yiyang City, Anhua County, Moon Hill Park; <named-content xmlns:xlink="http://www.w3.org/1999/xlink" content-type="dwc:verbatimCoordinates" xlink:type="simple"><named-content content-type="geo-json" specific-use="{&#34;type&#34;:&#34;Point&#34;,&#34;coordinates&#34;:[111.220000,28.390000]}" id="NCID0E1DAE" xlink:type="simple">28.39°N; 111.22°E</named-content></named-content>; alt. 125 m; 7 September 2021; Z.Y. Chen, X. Xu, Y. Zhan, Y. Zhang leg.; XUX-2021-007 (matured on 25 August 2022). <bold><italic>Paratypes</italic></bold>: China · 1 ♂ 3 ♀; same data as for the holotype, alt. 127–144 m; XUX-2021-008, 012, 018 (matured on 25 August 2022), 019.</p></tp:treatment-sec><tp:treatment-sec sec-type="diagnosis" id="SECID0ECEAE"><title>Diagnosis.</title><p>Male of <italic><tp:taxon-name><tp:taxon-name-part taxon-name-part-type="genus" reg="Songthela">S.</tp:taxon-name-part><tp:taxon-name-part taxon-name-part-type="species" reg="anhua">anhua</tp:taxon-name-part></tp:taxon-name></italic> sp. nov. resembles those of <italic><tp:taxon-name><tp:taxon-name-part taxon-name-part-type="genus" reg="Songthela">S.</tp:taxon-name-part><tp:taxon-name-part taxon-name-part-type="species" reg="tianzhu">tianzhu</tp:taxon-name-part></tp:taxon-name></italic> Chen, Li, Li &amp; Xu, 2021, <italic><tp:taxon-name><tp:taxon-name-part taxon-name-part-type="genus" reg="Songthela">S.</tp:taxon-name-part><tp:taxon-name-part taxon-name-part-type="species" reg="yuping">yuping</tp:taxon-name-part></tp:taxon-name></italic> Chen, Li, Li &amp; Xu, 2021, and <italic><tp:taxon-name><tp:taxon-name-part taxon-name-part-type="genus" reg="Songthela">S.</tp:taxon-name-part><tp:taxon-name-part taxon-name-part-type="species" reg="xiangnan">xiangnan</tp:taxon-name-part></tp:taxon-name></italic> Li, Liu, Li &amp; Xu, 2020 by conductor with blade-shaped apical spine (Fig. <xref ref-type="fig" rid="F3">3C–E, H, I</xref>), but can be distinguished from <italic><tp:taxon-name><tp:taxon-name-part taxon-name-part-type="genus" reg="Songthela">S.</tp:taxon-name-part><tp:taxon-name-part taxon-name-part-type="species" reg="tianzhu">tianzhu</tp:taxon-name-part></tp:taxon-name></italic> by tegulum with smaller terminal apophysis and distinctly helicoid marginal apophysis (Fig. <xref ref-type="fig" rid="F3">3F, G</xref>), by conductor with wider apical spine and several short teeth in prolateral view (Fig. <xref ref-type="fig" rid="F3">3B, C, E, H, I</xref>); from <italic><tp:taxon-name><tp:taxon-name-part taxon-name-part-type="genus" reg="Songthela">S.</tp:taxon-name-part><tp:taxon-name-part taxon-name-part-type="species" reg="xiangnan">xiangnan</tp:taxon-name-part></tp:taxon-name></italic> by wider apical spine of conductor lacking of bifid apex distally (Fig. <xref ref-type="fig" rid="F3">3C, E, H, I</xref>), and by contrategulum with irregular dense dentate margin (Fig. <xref ref-type="fig" rid="F3">3C, D</xref>); from <italic><tp:taxon-name><tp:taxon-name-part taxon-name-part-type="genus" reg="Songthela">S.</tp:taxon-name-part><tp:taxon-name-part taxon-name-part-type="species" reg="yuping">yuping</tp:taxon-name-part></tp:taxon-name></italic> by tegulum with slightly narrower dorsal extension of terminal apophysis (Fig. <xref ref-type="fig" rid="F3">3F, G</xref>); from those of <italic><tp:taxon-name><tp:taxon-name-part taxon-name-part-type="genus" reg="Songthela">S.</tp:taxon-name-part><tp:taxon-name-part taxon-name-part-type="species" reg="longhui">longhui</tp:taxon-name-part></tp:taxon-name></italic> sp. nov. and <italic><tp:taxon-name><tp:taxon-name-part taxon-name-part-type="genus" reg="Songthela">S.</tp:taxon-name-part><tp:taxon-name-part taxon-name-part-type="species" reg="zhongpo">zhongpo</tp:taxon-name-part></tp:taxon-name></italic> sp. nov. by conductor with slightly shorter and blade-shaped apical spine (Fig. <xref ref-type="fig" rid="F3">3B–E, H, I</xref>), by tegulum with slightly narrower dorsal extension of terminal apophysis (Fig. <xref ref-type="fig" rid="F3">3F, G</xref>); from those of other species of <italic><tp:taxon-name><tp:taxon-name-part taxon-name-part-type="genus" reg="Songthela"/><tp:taxon-name-part taxon-name-part-type="species" reg="multidentata">multidentata</tp:taxon-name-part></tp:taxon-name></italic>-group by conductor with blade-shaped apical spine (Fig. <xref ref-type="fig" rid="F3">3C–E, H, I</xref>); from those of other <italic><tp:taxon-name><tp:taxon-name-part taxon-name-part-type="genus" reg="Songthela">Songthela</tp:taxon-name-part></tp:taxon-name></italic> species by middle part of conductor with several short teeth (Fig. <xref ref-type="fig" rid="F3">3B–E, H, I</xref>).</p><fig id="F3" position="float" orientation="portrait"><object-id xmlns:xlink="http://www.w3.org/1999/xlink" content-type="doi" xlink:type="simple">10.3897/zookeys.1154.98273.figure3</object-id><object-id xmlns:xlink="http://www.w3.org/1999/xlink" content-type="arpha" xlink:type="simple">4BB3B631-63AA-5A4E-8A86-DFA8B1F544A7</object-id><label>Figure 3.</label><caption><p>Male and female genital anatomy of <italic><tp:taxon-name><tp:taxon-name-part taxon-name-part-type="genus" reg="Songthela">Songthela</tp:taxon-name-part><tp:taxon-name-part taxon-name-part-type="species" reg="anhua">anhua</tp:taxon-name-part></tp:taxon-name></italic> Zhang &amp; Xu, sp. nov. <bold>A–C</bold> left palp <bold>A</bold> prolateral view <bold>B</bold> ventral view <bold>C</bold> retrolateral view <bold>D–G</bold> right palp <bold>D</bold> prolateral view <bold>E</bold> ventral view <bold>F</bold> retrolateral view <bold>G</bold> distal view <bold>H</bold> conductor of left palp <bold>I</bold> conductor of right palp <bold>J, K</bold> vulva dorsal view <bold>L, M</bold> vulva ventral view <bold>A–C, H</bold> XUX-2021-007 (holotype) <bold>D–G, I</bold> XUX-2021-018 <bold>J, L</bold> XUX-2021-008 <bold>K, M</bold> XUX-2021-012. Scale bars: 0.5 mm (<bold>A–G, J–M</bold>); 0.1 mm (<bold>H, I</bold>).</p></caption><graphic xmlns:xlink="http://www.w3.org/1999/xlink" xlink:href="zookeys-1154-017_article-98273__-g003.jpg" position="float" orientation="portrait" xlink:type="simple" id="oo_826620.jpg"><uri content-type="original_file" xlink:type="simple">https://binary.pensoft.net/fig/826620</uri></graphic></fig><p>Females of <italic><tp:taxon-name><tp:taxon-name-part taxon-name-part-type="genus" reg="Songthela">S.</tp:taxon-name-part><tp:taxon-name-part taxon-name-part-type="species" reg="anhua">anhua</tp:taxon-name-part></tp:taxon-name></italic> sp. nov. can be distinguished from those of <italic><tp:taxon-name><tp:taxon-name-part taxon-name-part-type="genus" reg="Songthela">S.</tp:taxon-name-part><tp:taxon-name-part taxon-name-part-type="species" reg="longhui">longhui</tp:taxon-name-part></tp:taxon-name></italic> sp. nov. and <italic><tp:taxon-name><tp:taxon-name-part taxon-name-part-type="genus" reg="Songthela">S.</tp:taxon-name-part><tp:taxon-name-part taxon-name-part-type="species" reg="pluma">pluma</tp:taxon-name-part></tp:taxon-name></italic> Yu, Li &amp; Zhang, 2018 by median receptacular clusters slightly larger than lateral ones, and middle genital stalks separated from each other basally (Fig. <xref ref-type="fig" rid="F3">3J, K</xref>); from <italic><tp:taxon-name><tp:taxon-name-part taxon-name-part-type="genus" reg="Songthela">S.</tp:taxon-name-part><tp:taxon-name-part taxon-name-part-type="species" reg="zhongpo">zhongpo</tp:taxon-name-part></tp:taxon-name></italic> sp. nov. by trapeziform anterior margin of bursa copulatrix, median receptacular clusters with slightly longer genital stalks (Fig. <xref ref-type="fig" rid="F3">3J–K</xref>); from those of other species of <italic><tp:taxon-name><tp:taxon-name-part taxon-name-part-type="genus" reg="Songthela"/><tp:taxon-name-part taxon-name-part-type="species" reg="multidentata">multidentata</tp:taxon-name-part></tp:taxon-name></italic>-group by median receptacular clusters separated from each other basally and posterior margin of genital area wider and flat (Fig. <xref ref-type="fig" rid="F3">3J–M</xref>); from those of other <italic><tp:taxon-name><tp:taxon-name-part taxon-name-part-type="genus" reg="Songthela">Songthela</tp:taxon-name-part></tp:taxon-name></italic> species by four receptacular clusters situated at the dorsal side of bursa copulatrix (Fig. <xref ref-type="fig" rid="F3">3J–M</xref>).</p></tp:treatment-sec><tp:treatment-sec sec-type="description" id="SECID0ERNAE"><title>Description.</title><p><bold>Male</bold> (holotype; Fig. <xref ref-type="fig" rid="F1">1J</xref>). Carapace black brown; opisthosoma yellow brown, with 12 black brown tergites attached a pair of thick bristles, the second to fifth larger than others and the fourth largest; sternum narrow, much longer than wide; a few pointed hairs running over ocular area; chelicerae robust with promargin of cheliceral groove with 14 denticles of variable size; legs with sturdy hairs and spines; 8 spinnerets. Measurements: BL 13.28, CL 6.42, CW 5.70, OL 6.19, OW 4.85; ALE &gt; PLE &gt; PME &gt; AME; leg I 20.58 (5.80 + 2.53 + 4.25 + 5.27 + 2.73), leg II 19.69 (5.54 + 2.52 + 4.18 + 4.88 + 2.57), leg III 22.95 (5.56 + 2.69 + 4.28 + 6.95 + 3.47), leg IV 28.29 (7.32 + 3.03 + 5.69 + 7.97 + 4.28).</p><p><bold><italic>Palp</italic>.</bold> Prolateral portion of paracymbium unpigmented and unsclerotised, with several setae and spines on the tip (Fig. <xref ref-type="fig" rid="F3">3A–C</xref>). Contrategulum with an obviously triangular apophysis proximally and two irregular dentate edges distally (Fig. <xref ref-type="fig" rid="F3">3C, D</xref>). Tegulum with a helicoid marginal apophysis, a dentate dorsal extension of the terminal apophysis, and a thumb-like terminal apophysis retrolaterally (Fig. <xref ref-type="fig" rid="F3">3F, G</xref>). Conductor lamellar, fused with embolus ventroproximally, with a blade-shaped apical spine pointed to the one-third of opening of embolus proximally, and the middle portion inserted with several teeth (Fig. <xref ref-type="fig" rid="F3">3B–E, H, I</xref>). Embolus largely sclerotized with a wide opening, several ribbed ridges, and with a twisted top in ventral view (Fig. <xref ref-type="fig" rid="F3">3B–E, G</xref>).</p><p><bold>Female</bold> (XUX-2021-008; Fig. <xref ref-type="fig" rid="F1">1G</xref>). Carapace yellow brown and opisthosoma dark brown in alcohol, with 12 dark brown tergites attached a pair of thick bristles, the second to fifth larger than others and the fourth largest; sternum narrow, much longer than wide; a few pointed hairs running over ocular area; chelicerae robust with promargin of cheliceral groove with 12 denticles of variable size; legs with sturdy hairs and spines; 7 spinnerets. Measurements: BL 10.18, CL 5.16, CW 4.52, OL 4.43, OW 3.57; ALE &gt; PLE &gt; PME &gt; AME; palp 9.82 (3.37 + 1.81 + 2.41 + 2.23), leg I 10.97 (3.66 + 1.83 + 2.16 + 1.96 + 1.36), leg II 10.29 (3.21 + 1.79 + 1.86 + 2.06 + 1.37), leg III 9.71 (2.91 + 1.74 + 1.22 + 2.27 + 1.57), leg IV 14.37 (4.22 + 1.60 + 2.49 + 3.72 + 2.34).</p><p><bold><italic>Female genitalia</italic>.</bold> Two pairs of receptacular clusters situated on the dorsal side of the bursa copulatrix; the middle pair of receptacular clusters with long genital stalks and larger than the lateral ones, the middle stalks separated from each other; the posterior margin of the bursa copulatrix sclerotized; the posterior margin of the genital area wide (Fig. <xref ref-type="fig" rid="F3">3J–M</xref>).</p></tp:treatment-sec><tp:treatment-sec sec-type="variation" id="SECID0ELPAE"><title>Variation.</title><p>Males and females vary in body size, cheliceral teeth, and spinnerets. Range of measurements in males (<italic>N</italic> = 2): BL 11.94–13.28, CL 5.59–6.42, CW 5.07–5.70, OL 6.08–6.19, OW 4.80–4.85; the number of cheliceral teeth varies from 9–14 (<italic>N</italic> = 2); there are 7 or 8 spinnerets. Females (<italic>N</italic> = 3): BL 10.18–11.51, CL 5.16–5.57, CW 4.52–4.84, OL 4.43–5.66, OW 3.57–4.04; the number of cheliceral teeth varies from 12–13 (<italic>N</italic> = 3); there are 7 or 8 spinnerets. In addition, male palp and female genitalia also show intraspecific variations: in males, the left palp is slightly different from the right palp, e.g. the tegulum of left male palp with three teeth basally in ventral view (Fig. <xref ref-type="fig" rid="F3">3B</xref>), but they are missing in right male palp (Fig. <xref ref-type="fig" rid="F3">3E, F</xref>); the number of teeth located in middle portion of conductor also varies between left and right palp (Fig. <xref ref-type="fig" rid="F3">3C, E, H, I</xref>); in females, the relative position of the middle receptacular clusters situated on the dorsal side of the bursa copulatrix is slightly different (Fig. <xref ref-type="fig" rid="F3">3L, M</xref>).</p></tp:treatment-sec><tp:treatment-sec sec-type="etymology" id="SECID0EJQAE"><title>Etymology.</title><p>The species epithet, a noun in apposition, refers to the type locality.</p></tp:treatment-sec><tp:treatment-sec sec-type="distribution" id="SECID0EOQAE"><title>Distribution.</title><p>Hunan (Anhua), China</p></tp:treatment-sec><tp:treatment-sec><!--Section generated to contain objects referenced in tp:taxon-treatment.--><fig id="F1" position="float" orientation="portrait"><object-id xmlns:xlink="http://www.w3.org/1999/xlink" content-type="doi" xlink:type="simple">10.3897/zookeys.1154.98273.figure1</object-id><object-id xmlns:xlink="http://www.w3.org/1999/xlink" content-type="arpha" xlink:type="simple">B2D5ED96-9BA3-5CC4-9EEB-7DCF5FE30B38</object-id><label>Figure 1.</label><caption><p>Microhabitat (<bold>A–D</bold>) and general somatic morphology (<bold>E–J</bold>) of three new <italic><tp:taxon-name><tp:taxon-name-part taxon-name-part-type="genus" reg="Songthela">Songthela</tp:taxon-name-part></tp:taxon-name></italic> species <bold>E–G</bold> female <bold>H–J</bold> male <bold>E, H</bold><italic><tp:taxon-name><tp:taxon-name-part taxon-name-part-type="genus" reg="Songthela">Songthela</tp:taxon-name-part><tp:taxon-name-part taxon-name-part-type="species" reg="zhongpo">zhongpo</tp:taxon-name-part></tp:taxon-name></italic> Zhang &amp; Xu, sp. nov. <bold>F, I</bold><italic><tp:taxon-name><tp:taxon-name-part taxon-name-part-type="genus" reg="Songthela">Songthela</tp:taxon-name-part><tp:taxon-name-part taxon-name-part-type="species" reg="longhui">longhui</tp:taxon-name-part></tp:taxon-name></italic> Zhang &amp; Xu, sp. nov. <bold>G, J</bold><italic><tp:taxon-name><tp:taxon-name-part taxon-name-part-type="genus" reg="Songthela">Songthela</tp:taxon-name-part><tp:taxon-name-part taxon-name-part-type="species" reg="anhua">anhua</tp:taxon-name-part></tp:taxon-name></italic> Zhang &amp; Xu, sp. nov. Scale bar: 5 mm.</p></caption><graphic xmlns:xlink="http://www.w3.org/1999/xlink" xlink:href="zookeys-1154-017_article-98273__-g001.jpg" position="float" orientation="portrait" xlink:type="simple" id="oo_826618.jpg"><uri content-type="original_file" xlink:type="simple">https://binary.pensoft.net/fig/826618</uri></graphic></fig></tp:treatment-sec></tp:taxon-treatment>
