# Supplementary material for: ﻿Three new species of the primitively segmented spider genus Songthela (Mesothelae, Liphistiidae, Heptathelinae) from Hunan Province, China
Source: Zookeys. 2023 Mar 17;1154:17–31. doi: 10.3897/zookeys.1154.98273 (PMC10194079; doi:10.3897/zookeys.1154.98273)
Supplement: XML Treatment for Songthela longhui [file zookeys.1154.98273-treatment3.xml]

<!DOCTYPE tp:taxon-treatment
  PUBLIC "-//TaxonX//DTD Taxonomic Treatment Publishing DTD v0 20100105//EN" "tax-treatment-NSO.dtd">
<tp:taxon-treatment xmlns:tp="http://www.plazi.org/taxpub"><tp:treatment-meta><kwd-group><label>Taxon classification</label><kwd>
                <named-content content-type="kingdom">Animalia</named-content>
              </kwd></kwd-group><mixed-citation publication-type="journal"><person-group><name><surname>Zhang</surname><given-names>Yan</given-names></name><name><surname>Chen</surname><given-names>Zhaoyang</given-names></name><name><surname>Li</surname><given-names>Daiqin</given-names></name><name><surname>Xu</surname><given-names>Xin</given-names></name></person-group><article-title>﻿Three new species of the primitively segmented spider genus <italic><tp:taxon-name><tp:taxon-name-part taxon-name-part-type="genus" reg="Songthela">Songthela</tp:taxon-name-part></tp:taxon-name></italic> (<tp:taxon-name><tp:taxon-name-part taxon-name-part-type="suborder">Mesothelae</tp:taxon-name-part></tp:taxon-name>, <tp:taxon-name><tp:taxon-name-part taxon-name-part-type="family">Liphistiidae</tp:taxon-name-part></tp:taxon-name>, <tp:taxon-name><tp:taxon-name-part taxon-name-part-type="subfamily">Heptathelinae</tp:taxon-name-part></tp:taxon-name>) from Hunan Province, China</article-title><source>Zookeys</source><day>17</day><month>03</month><year>2023</year><volume>1154</volume><fpage>17</fpage><lpage>31</lpage><pub-id pub-id-type="doi">10.3897/zookeys.1154.98273</pub-id></mixed-citation></tp:treatment-meta><tp:nomenclature><label>﻿</label><tp:taxon-name>
              <object-id xmlns:xlink="http://www.w3.org/1999/xlink" content-type="arpha" xlink:type="simple">4972EC6B-DFB1-568A-9607-65B6A6FA005E</object-id>
              <tp:taxon-name-part taxon-name-part-type="genus" reg="Songthela">Songthela</tp:taxon-name-part>
              <tp:taxon-name-part taxon-name-part-type="species" reg="longhui">longhui</tp:taxon-name-part>
              <object-id xmlns:xlink="http://www.w3.org/1999/xlink" content-type="zoobank" xlink:type="simple">https://zoobank.org/EBBC224B-1404-41B6-B08B-EC8D3A5749AB</object-id>
            </tp:taxon-name><tp:taxon-authority>Zhang &amp; Xu</tp:taxon-authority><tp:taxon-status xmlns:xlink="http://www.w3.org/1999/xlink" xlink:type="simple">sp. nov.</tp:taxon-status><xref ref-type="fig" rid="F4">Figs 4</xref><xref ref-type="fig" rid="F5">, 5</xref></tp:nomenclature><tp:treatment-sec sec-type="type material" id="SECID0EFSAE"><title>Type material.</title><p><bold><italic>Holotype</italic></bold>: China · 1 ♂; Hunan Province, Shaoyang City, Longhui County, Jinshiqiao Town, Huangjinjing Village; <named-content xmlns:xlink="http://www.w3.org/1999/xlink" content-type="dwc:verbatimCoordinates" xlink:type="simple"><named-content content-type="geo-json" specific-use="{&#34;type&#34;:&#34;Point&#34;,&#34;coordinates&#34;:[110.900000,27.580000]}" id="NCID0ETSAE" xlink:type="simple">27.58°N; 110.90°E</named-content></named-content>; alt. 550 m; 18 September 2021; Z.Y. Chen, X. Xu, Y. Zhan, Y. Zhang leg.; XUX-2021-275 (matured on 25 August 2022). <bold><italic>Paratypes</italic></bold>: China · 1 ♂, 5 ♀; same data as for the holotype, alt. 552 m; XUX-2021-278, 281, 282, 282A (matured on 25 August 2022), 283, 285A.</p></tp:treatment-sec><tp:treatment-sec sec-type="diagnosis" id="SECID0E2SAE"><title>Diagnosis.</title><p>Male of <italic><tp:taxon-name><tp:taxon-name-part taxon-name-part-type="genus" reg="Songthela">S.</tp:taxon-name-part><tp:taxon-name-part taxon-name-part-type="species" reg="longhui">longhui</tp:taxon-name-part></tp:taxon-name></italic> sp. nov. resembles those of <italic><tp:taxon-name><tp:taxon-name-part taxon-name-part-type="genus" reg="Songthela">S.</tp:taxon-name-part><tp:taxon-name-part taxon-name-part-type="species" reg="dapo">dapo</tp:taxon-name-part></tp:taxon-name></italic> Li, Chen, Liu, Li &amp; Xu, 2022, <italic><tp:taxon-name><tp:taxon-name-part taxon-name-part-type="genus" reg="Songthela">S.</tp:taxon-name-part><tp:taxon-name-part taxon-name-part-type="species" reg="lingshang">lingshang</tp:taxon-name-part></tp:taxon-name></italic> Li, Chen, Liu, Li &amp; Xu, 2022, <italic><tp:taxon-name><tp:taxon-name-part taxon-name-part-type="genus" reg="Songthela">S.</tp:taxon-name-part><tp:taxon-name-part taxon-name-part-type="species" reg="multidentata">multidentata</tp:taxon-name-part></tp:taxon-name></italic> Li, Chen, Liu, Li &amp; Xu, 2022, <italic><tp:taxon-name><tp:taxon-name-part taxon-name-part-type="genus" reg="Songthela">S.</tp:taxon-name-part><tp:taxon-name-part taxon-name-part-type="species" reg="pluma">pluma</tp:taxon-name-part></tp:taxon-name></italic> and <italic><tp:taxon-name><tp:taxon-name-part taxon-name-part-type="genus" reg="Songthela">S.</tp:taxon-name-part><tp:taxon-name-part taxon-name-part-type="species" reg="xiujian">xiujian</tp:taxon-name-part></tp:taxon-name></italic> Li, Chen, Liu, Li &amp; Xu, 2022 by conductor with needle-shaped apical spine (Fig. <xref ref-type="fig" rid="F4">4A, B, E, H–J</xref>), but can be distinguished from those of <italic><tp:taxon-name><tp:taxon-name-part taxon-name-part-type="genus" reg="Songthela">S.</tp:taxon-name-part><tp:taxon-name-part taxon-name-part-type="species" reg="dapo">dapo</tp:taxon-name-part></tp:taxon-name></italic> and <italic><tp:taxon-name><tp:taxon-name-part taxon-name-part-type="genus" reg="Songthela">S.</tp:taxon-name-part><tp:taxon-name-part taxon-name-part-type="species" reg="lingshang">lingshang</tp:taxon-name-part></tp:taxon-name></italic> by tegulum with smaller dorsal extension of terminal apophysis (Fig. <xref ref-type="fig" rid="F4">4C, F</xref>), and conductor with slightly narrower base of apical spine (Fig. <xref ref-type="fig" rid="F4">4A, H–J</xref>); from <italic><tp:taxon-name><tp:taxon-name-part taxon-name-part-type="genus" reg="Songthela">S.</tp:taxon-name-part><tp:taxon-name-part taxon-name-part-type="species" reg="multidentata">multidentata</tp:taxon-name-part></tp:taxon-name></italic> by conductor with longer apical spine (Fig. <xref ref-type="fig" rid="F4">4A, B, E, H–J</xref>), and contrategulum with larger apophysis proximally (Fig. <xref ref-type="fig" rid="F4">4A, B, D</xref>); from <italic><tp:taxon-name><tp:taxon-name-part taxon-name-part-type="genus" reg="Songthela">S.</tp:taxon-name-part><tp:taxon-name-part taxon-name-part-type="species" reg="pluma">pluma</tp:taxon-name-part></tp:taxon-name></italic> by tegulum with smaller terminal apophysis (Fig. <xref ref-type="fig" rid="F4">4F</xref>), and contrategulum with one irregular dentate margin (Fig. <xref ref-type="fig" rid="F4">4A, D</xref>); from <italic><tp:taxon-name><tp:taxon-name-part taxon-name-part-type="genus" reg="Songthela">S.</tp:taxon-name-part><tp:taxon-name-part taxon-name-part-type="species" reg="xiujian">xiujian</tp:taxon-name-part></tp:taxon-name></italic> by contrategulum with larger apophysis proximally (Fig. <xref ref-type="fig" rid="F4">4A, B, D</xref>); from <italic><tp:taxon-name><tp:taxon-name-part taxon-name-part-type="genus" reg="Songthela">S.</tp:taxon-name-part><tp:taxon-name-part taxon-name-part-type="species" reg="anhua">anhua</tp:taxon-name-part></tp:taxon-name></italic> sp. nov. by apical spine of conductor needle-shaped (Fig. <xref ref-type="fig" rid="F4">4A, B, H–J</xref>), by tegulum with slightly smaller terminal apophysis and wider dorsal extension of terminal apophysis (Fig. <xref ref-type="fig" rid="F4">4C, F</xref>); from <italic><tp:taxon-name><tp:taxon-name-part taxon-name-part-type="genus" reg="Songthela">S.</tp:taxon-name-part><tp:taxon-name-part taxon-name-part-type="species" reg="zhongpo">zhongpo</tp:taxon-name-part></tp:taxon-name></italic> sp. nov. by apical spine of conductor with slightly narrower base (Fig. <xref ref-type="fig" rid="F4">4A, H–J</xref>); from those of other species of <italic><tp:taxon-name><tp:taxon-name-part taxon-name-part-type="genus" reg="Songthela"/><tp:taxon-name-part taxon-name-part-type="species" reg="multidentata">multidentata</tp:taxon-name-part></tp:taxon-name></italic>-group by needle-shaped apical spine of conductor (Fig. <xref ref-type="fig" rid="F4">4A, E, H–J</xref>); from those of other <italic><tp:taxon-name><tp:taxon-name-part taxon-name-part-type="genus" reg="Songthela">Songthela</tp:taxon-name-part></tp:taxon-name></italic> species by middle part of the conductor with several small spines (Fig. <xref ref-type="fig" rid="F4">4A, B, E, H–J</xref>).</p><fig id="F4" position="float" orientation="portrait"><object-id xmlns:xlink="http://www.w3.org/1999/xlink" content-type="doi" xlink:type="simple">10.3897/zookeys.1154.98273.figure4</object-id><object-id xmlns:xlink="http://www.w3.org/1999/xlink" content-type="arpha" xlink:type="simple">C2B9BB96-BAA8-5F50-8CE2-278736CB8F44</object-id><label>Figure 4.</label><caption><p>Male genital anatomy of <italic><tp:taxon-name><tp:taxon-name-part taxon-name-part-type="genus" reg="Songthela">Songthela</tp:taxon-name-part><tp:taxon-name-part taxon-name-part-type="species" reg="longhui">longhui</tp:taxon-name-part></tp:taxon-name></italic> Zhang &amp; Xu, sp. nov. <bold>A, D</bold> palp prolateral view <bold>B, E</bold> palp ventral view <bold>C, F</bold> palp retrolateral view <bold>G</bold> palp distal view <bold>H–J</bold> conductor ventral view <bold>A–C, H</bold> XUX-2021-275 (holotype) <bold>D–G, J</bold> XUX-2021-282A <bold>I</bold> XUX-2021-287. Scale bars: 0.5 mm (<bold>A–G</bold>); 0.1 mm (<bold>H–J</bold>).</p></caption><graphic xmlns:xlink="http://www.w3.org/1999/xlink" xlink:href="zookeys-1154-017_article-98273__-g004.jpg" position="float" orientation="portrait" xlink:type="simple" id="oo_826621.jpg"><uri content-type="original_file" xlink:type="simple">https://binary.pensoft.net/fig/826621</uri></graphic></fig><p>Females of <italic><tp:taxon-name><tp:taxon-name-part taxon-name-part-type="genus" reg="Songthela">S.</tp:taxon-name-part><tp:taxon-name-part taxon-name-part-type="species" reg="longhui">longhui</tp:taxon-name-part></tp:taxon-name></italic> sp. nov. can be distinguished from <italic><tp:taxon-name><tp:taxon-name-part taxon-name-part-type="genus" reg="Songthela">S.</tp:taxon-name-part><tp:taxon-name-part taxon-name-part-type="species" reg="anhua">anhua</tp:taxon-name-part></tp:taxon-name></italic> sp. nov. by Y-shaped median genital stalks, lateral receptacular clusters with distinct short genital stalks, and deeper depressions in dorsal view (Fig. <xref ref-type="fig" rid="F5">5A–C</xref>); from <italic><tp:taxon-name><tp:taxon-name-part taxon-name-part-type="genus" reg="Songthela">S.</tp:taxon-name-part><tp:taxon-name-part taxon-name-part-type="species" reg="pluma">pluma</tp:taxon-name-part></tp:taxon-name></italic> by lateral receptacular clusters with slightly longer genital stalks, and two larger and deeper depressions in dorsal view (Fig. <xref ref-type="fig" rid="F5">5A–C</xref>); from <italic><tp:taxon-name><tp:taxon-name-part taxon-name-part-type="genus" reg="Songthela">S.</tp:taxon-name-part><tp:taxon-name-part taxon-name-part-type="species" reg="zhongpo">zhongpo</tp:taxon-name-part></tp:taxon-name></italic> sp. nov. by median receptacular clusters with longer genital stalks (Fig. <xref ref-type="fig" rid="F5">5A–C</xref>); from those of other species of <italic><tp:taxon-name><tp:taxon-name-part taxon-name-part-type="genus" reg="Songthela"/><tp:taxon-name-part taxon-name-part-type="species" reg="multidentata">multidentata</tp:taxon-name-part></tp:taxon-name></italic>-group by median receptacular clusters with longer genital stalks, and Y-shaped median genital stalks, lateral ones with distinct genital stalks (Fig. <xref ref-type="fig" rid="F5">5A–C</xref>); from those of other <italic><tp:taxon-name><tp:taxon-name-part taxon-name-part-type="genus" reg="Songthela">Songthela</tp:taxon-name-part></tp:taxon-name></italic> species by four receptacular clusters located at dorsal side of bursa copulatrix and median genital stalks fused together basally (Fig. <xref ref-type="fig" rid="F5">5A–C</xref>).</p><fig id="F5" position="float" orientation="portrait"><object-id xmlns:xlink="http://www.w3.org/1999/xlink" content-type="doi" xlink:type="simple">10.3897/zookeys.1154.98273.figure5</object-id><object-id xmlns:xlink="http://www.w3.org/1999/xlink" content-type="arpha" xlink:type="simple">A0D23ECD-F1D9-583A-9C45-D25DDD8C90B1</object-id><label>Figure 5.</label><caption><p>Female genital anatomy of <italic><tp:taxon-name><tp:taxon-name-part taxon-name-part-type="genus" reg="Songthela">Songthela</tp:taxon-name-part><tp:taxon-name-part taxon-name-part-type="species" reg="longhui">longhui</tp:taxon-name-part></tp:taxon-name></italic> Zhang &amp; Xu, sp. nov. <bold>A–C</bold> vulva dorsal view <bold>D–F</bold> vulva ventral view <bold>A, D</bold> XUX-2021-281 <bold>B, E</bold> XUX-2021-282 <bold>C, F</bold> XUX-2021-278. Scale bars: 0.5 mm.</p></caption><graphic xmlns:xlink="http://www.w3.org/1999/xlink" xlink:href="zookeys-1154-017_article-98273__-g005.jpg" position="float" orientation="portrait" xlink:type="simple" id="oo_826622.jpg"><uri content-type="original_file" xlink:type="simple">https://binary.pensoft.net/fig/826622</uri></graphic></fig></tp:treatment-sec><tp:treatment-sec sec-type="description" id="SECID0EW5AE"><title>Description.</title><p><bold>Male</bold> (holotype). Carapace brown; opisthosoma yellow brown, with 12 brown tergites attached a pair of hard and thick bristles, the second to fifth larger than others and the fourth largest; sternum narrow, much longer than wide; a few pointed hairs running over ocular area; chelicerae robust with promargin of cheliceral groove with 11 denticles of variable size; legs with sturdy hairs and spines; 6 spinnerets. Measurements: BL 11.94, CL 5.36, CW 4.63, OL 5.91, OW 4.72; ALE &gt; PLE &gt; PME &gt; AME; leg I 16.52 (4.72 + 2.10 + 3.32 + 4.05 + 2.33), leg II 16.34 (4.37+ 2.09 + 3.13 + 4.23 + 2.52), leg III 19.10 (5.17 + 2.07 + 3.37 + 5.47 + 3.02), leg IV 23.98 (5.80 + 2.44 + 4.65 + 7.31 + 3.78).</p><p><bold><italic>Palp</italic>.</bold> Paracymbium unpigmented and unsclerotised prolaterally, numerous setae and spines on the tip (Fig. <xref ref-type="fig" rid="F4">4A–C</xref>). Contrategulum with an arched apophysis proximally and irregular dentate edge (Fig. <xref ref-type="fig" rid="F4">4A, B, D</xref>). Tegulum with a semi-circular marginal apophysis and dentate dorsal extension of the terminal apophysis, and with a small terminal apophysis retrolaterally (Fig. <xref ref-type="fig" rid="F4">4C, F, G</xref>). Conductor having a long apical spine pointed to the one-third of opening of embolus proximally, the middle part covered with several small teeth, and the smooth base fused with embolus (Fig. <xref ref-type="fig" rid="F4">4A, B, E, H–J</xref>). Embolus largely sclerotized, with a wide and flat opening, several longitudinal ribs in middle and distal portion (Fig. <xref ref-type="fig" rid="F4">4A, B, D, E, G</xref>).</p><p><bold>Female</bold> (XUX-2021-281; Fig. <xref ref-type="fig" rid="F1">1F</xref>). Carapace dark reddish brown and opisthosoma light brown, with 12 dark brown tergites attached a pair of thick bristles, the second to fifth larger than others and the fourth largest; sternum narrow, much longer than wide; a few pointed hairs running over ocular area; chelicerae robust with promargin of cheliceral groove with 12 denticles of variable size; legs with sturdy hairs and spines; 7 spinnerets. Measurements: BL 11.52, CL 5.20, CW 4.33, OL 5.73, OW 4.51; ALE &gt; PLE &gt; PME &gt; AME; palp 9.41 (3.36 + 1.56 + 1.90 + 2.59), leg I 10.69 (3.41 + 1.72 + 2.12 + 2.03 + 1.41), leg II 10.56 (3.29 + 1.76 + 1.82 + 2.14 + 1.55), leg III 11.23 (3.22 + 1.80 + 1.97 + 2.58 + 1.66), leg IV 15.96 (4.56 + 2.07 + 2.82 + 4.22 + 2.29).</p><p><bold><italic>Female genitalia</italic>.</bold> Two pairs of receptacular clusters with distinctly genital stalks, situated on the dorsal wall of the bursa copulatrix; the median ones similar to or slightly larger than the lateral ones, the Y-shaped middle genital stalks; the posterior margin of the bursa copulatrix sclerotized, the posterior margin of the genital area wide, two deeper depressions in dorsal view (Fig. <xref ref-type="fig" rid="F5">5A–F</xref>).</p></tp:treatment-sec><tp:treatment-sec sec-type="variation" id="SECID0ENAAG"><title>Variation.</title><p>Males and females vary in body size, cheliceral teeth and spinnerets. Range of measurements in males (<italic>N</italic> = 2): BL 10.98–11.94, CL 4.95–5.36, CW 4.52–4.63, OL 5.60–5.91, OW 4.22–4.72. There are 6 or 7 spinnerets (<italic>N</italic> = 2). Females (<italic>N</italic> = 5): BL 5.56–11.86, CL 4.27–5.48, CW 3.61–4.58, OL 4.29–5.79, OW 3.27–4.60. The number of cheliceral teeth varies from 12 to 13 (<italic>N</italic> = 5). In addition, male palp and female genitalia also show intraspecific variations: in males, the middle part of conductor with more teeth (Fig. <xref ref-type="fig" rid="F4">4H, I</xref>) or less teeth (Fig. <xref ref-type="fig" rid="F4">4J</xref>); tegulum with a relatively larger terminal apophysis (Fig. <xref ref-type="fig" rid="F4">4C</xref>) or slightly smaller (Fig. <xref ref-type="fig" rid="F4">4E</xref>). In females, the middle Y-shaped genital stalk fused totally with only two receptacular clusters separated from each other (Fig. <xref ref-type="fig" rid="F5">5A, D</xref>) or fused basally and separated in the middle (Fig. <xref ref-type="fig" rid="F5">5B, C, E, F</xref>).</p></tp:treatment-sec><tp:treatment-sec sec-type="etymology" id="SECID0ETBAG"><title>Etymology.</title><p>The species epithet, a noun in apposition, refers to the type locality.</p></tp:treatment-sec><tp:treatment-sec sec-type="distribution" id="SECID0EYBAG"><title>Distribution.</title><p>Hunan (Longhui), China</p></tp:treatment-sec><tp:treatment-sec><!--Section generated to contain objects referenced in tp:taxon-treatment.--><fig id="F1" position="float" orientation="portrait"><object-id xmlns:xlink="http://www.w3.org/1999/xlink" content-type="doi" xlink:type="simple">10.3897/zookeys.1154.98273.figure1</object-id><object-id xmlns:xlink="http://www.w3.org/1999/xlink" content-type="arpha" xlink:type="simple">B2D5ED96-9BA3-5CC4-9EEB-7DCF5FE30B38</object-id><label>Figure 1.</label><caption><p>Microhabitat (<bold>A–D</bold>) and general somatic morphology (<bold>E–J</bold>) of three new <italic><tp:taxon-name><tp:taxon-name-part taxon-name-part-type="genus" reg="Songthela">Songthela</tp:taxon-name-part></tp:taxon-name></italic> species <bold>E–G</bold> female <bold>H–J</bold> male <bold>E, H</bold><italic><tp:taxon-name><tp:taxon-name-part taxon-name-part-type="genus" reg="Songthela">Songthela</tp:taxon-name-part><tp:taxon-name-part taxon-name-part-type="species" reg="zhongpo">zhongpo</tp:taxon-name-part></tp:taxon-name></italic> Zhang &amp; Xu, sp. nov. <bold>F, I</bold><italic><tp:taxon-name><tp:taxon-name-part taxon-name-part-type="genus" reg="Songthela">Songthela</tp:taxon-name-part><tp:taxon-name-part taxon-name-part-type="species" reg="longhui">longhui</tp:taxon-name-part></tp:taxon-name></italic> Zhang &amp; Xu, sp. nov. <bold>G, J</bold><italic><tp:taxon-name><tp:taxon-name-part taxon-name-part-type="genus" reg="Songthela">Songthela</tp:taxon-name-part><tp:taxon-name-part taxon-name-part-type="species" reg="anhua">anhua</tp:taxon-name-part></tp:taxon-name></italic> Zhang &amp; Xu, sp. nov. Scale bar: 5 mm.</p></caption><graphic xmlns:xlink="http://www.w3.org/1999/xlink" xlink:href="zookeys-1154-017_article-98273__-g001.jpg" position="float" orientation="portrait" xlink:type="simple" id="oo_826618.jpg"><uri content-type="original_file" xlink:type="simple">https://binary.pensoft.net/fig/826618</uri></graphic></fig></tp:treatment-sec></tp:taxon-treatment>
