# Supplementary material for: ﻿Three new species of the primitively segmented spider genus Songthela (Mesothelae, Liphistiidae, Heptathelinae) from Hunan Province, China
Source: Zookeys. 2023 Mar 17;1154:17–31. doi: 10.3897/zookeys.1154.98273 (PMC10194079; doi:10.3897/zookeys.1154.98273)
Supplement: XML Treatment for Songthela zhongpo [file zookeys.1154.98273-treatment4.xml]

<!DOCTYPE tp:taxon-treatment
  PUBLIC "-//TaxonX//DTD Taxonomic Treatment Publishing DTD v0 20100105//EN" "tax-treatment-NSO.dtd">
<tp:taxon-treatment xmlns:tp="http://www.plazi.org/taxpub"><tp:treatment-meta><kwd-group><label>Taxon classification</label><kwd>
                <named-content content-type="kingdom">Animalia</named-content>
              </kwd></kwd-group><mixed-citation publication-type="journal"><person-group><name><surname>Zhang</surname><given-names>Yan</given-names></name><name><surname>Chen</surname><given-names>Zhaoyang</given-names></name><name><surname>Li</surname><given-names>Daiqin</given-names></name><name><surname>Xu</surname><given-names>Xin</given-names></name></person-group><article-title>﻿Three new species of the primitively segmented spider genus <italic><tp:taxon-name><tp:taxon-name-part taxon-name-part-type="genus" reg="Songthela">Songthela</tp:taxon-name-part></tp:taxon-name></italic> (<tp:taxon-name><tp:taxon-name-part taxon-name-part-type="suborder">Mesothelae</tp:taxon-name-part></tp:taxon-name>, <tp:taxon-name><tp:taxon-name-part taxon-name-part-type="family">Liphistiidae</tp:taxon-name-part></tp:taxon-name>, <tp:taxon-name><tp:taxon-name-part taxon-name-part-type="subfamily">Heptathelinae</tp:taxon-name-part></tp:taxon-name>) from Hunan Province, China</article-title><source>Zookeys</source><day>17</day><month>03</month><year>2023</year><volume>1154</volume><fpage>17</fpage><lpage>31</lpage><pub-id pub-id-type="doi">10.3897/zookeys.1154.98273</pub-id></mixed-citation></tp:treatment-meta><tp:nomenclature><label>﻿</label><tp:taxon-name>
              <object-id xmlns:xlink="http://www.w3.org/1999/xlink" content-type="arpha" xlink:type="simple">804B48B9-C09D-5502-9232-FF9780BA1674</object-id>
              <tp:taxon-name-part taxon-name-part-type="genus" reg="Songthela">Songthela</tp:taxon-name-part>
              <tp:taxon-name-part taxon-name-part-type="species" reg="zhongpo">zhongpo</tp:taxon-name-part>
              <object-id xmlns:xlink="http://www.w3.org/1999/xlink" content-type="zoobank" xlink:type="simple">https://zoobank.org/A5692990-DD85-4BDA-BE44-953DED723609</object-id>
            </tp:taxon-name><tp:taxon-authority>Zhang &amp; Xu</tp:taxon-authority><tp:taxon-status xmlns:xlink="http://www.w3.org/1999/xlink" xlink:type="simple">sp. nov.</tp:taxon-status><xref ref-type="fig" rid="F6">Figs 6</xref><xref ref-type="fig" rid="F7">, 7</xref></tp:nomenclature><tp:treatment-sec sec-type="type material" id="SECID0EPDAG"><title>Type material.</title><p><bold><italic>Holotype</italic></bold>: China · 1 ♂; Hunan Province, Huaihua City, Hecheng District, Zhongpo Forest Park; <named-content xmlns:xlink="http://www.w3.org/1999/xlink" content-type="dwc:verbatimCoordinates" xlink:type="simple"><named-content content-type="geo-json" specific-use="{&#34;type&#34;:&#34;Point&#34;,&#34;coordinates&#34;:[110.960000,27.570000]}" id="NCID0E4DAG" xlink:type="simple">27.57°N; 110.96°E</named-content></named-content>; alt. 330 m; 17 September 2021; Z.Y. Chen, X. Xu, Y. Zhan, Y. Zhang leg.; XUX-2021-264 (matured on 3 August 2022). <bold><italic>Paratypes</italic></bold>: China · 3 ♂ 9 ♀; same data as for the holotype, alt. 300–345 m; XUX-2021-258, 259, 260, 261, 262 (matured on 18 September 2022), 263 (matured on 20 July 2022), 265, 266, 267 (matured on 26 July 2022), 267A, 267B, 267C.</p></tp:treatment-sec><tp:treatment-sec sec-type="diagnosis" id="SECID0EFEAG"><title>Diagnosis.</title><p>Male of <italic><tp:taxon-name><tp:taxon-name-part taxon-name-part-type="genus" reg="Songthela">S.</tp:taxon-name-part><tp:taxon-name-part taxon-name-part-type="species" reg="zhongpo">zhongpo</tp:taxon-name-part></tp:taxon-name></italic> sp. nov. resembles those of <italic><tp:taxon-name><tp:taxon-name-part taxon-name-part-type="genus" reg="Songthela">S.</tp:taxon-name-part><tp:taxon-name-part taxon-name-part-type="species" reg="dapo">dapo</tp:taxon-name-part></tp:taxon-name></italic>, <italic><tp:taxon-name><tp:taxon-name-part taxon-name-part-type="genus" reg="Songthela">S.</tp:taxon-name-part><tp:taxon-name-part taxon-name-part-type="species" reg="lingshang">lingshang</tp:taxon-name-part></tp:taxon-name></italic>, and <italic><tp:taxon-name><tp:taxon-name-part taxon-name-part-type="genus" reg="Songthela">S.</tp:taxon-name-part><tp:taxon-name-part taxon-name-part-type="species" reg="xiujian">xiujian</tp:taxon-name-part></tp:taxon-name></italic>, by apical spine of conductor with slightly wider base (Fig. <xref ref-type="fig" rid="F6">6A, D, E, H–K</xref>), but can be distinguished from <italic><tp:taxon-name><tp:taxon-name-part taxon-name-part-type="genus" reg="Songthela">S.</tp:taxon-name-part><tp:taxon-name-part taxon-name-part-type="species" reg="dapo">dapo</tp:taxon-name-part></tp:taxon-name></italic> by tegulum with smaller terminal apophysis (Fig. <xref ref-type="fig" rid="F6">6C, F, G</xref>); from <italic><tp:taxon-name><tp:taxon-name-part taxon-name-part-type="genus" reg="Songthela">S.</tp:taxon-name-part><tp:taxon-name-part taxon-name-part-type="species" reg="lingshang">lingshang</tp:taxon-name-part></tp:taxon-name></italic> by contrategulum with slightly larger teeth (Fig. <xref ref-type="fig" rid="F6">6D, F, G, L</xref>), conductor with fewer teeth in middle part (Fig. <xref ref-type="fig" rid="F6">6A, D, E, H–K</xref>), and tegulum with a small terminal apophysis (Fig. <xref ref-type="fig" rid="F6">6C, F, G</xref>); from <italic><tp:taxon-name><tp:taxon-name-part taxon-name-part-type="genus" reg="Songthela">S.</tp:taxon-name-part><tp:taxon-name-part taxon-name-part-type="species" reg="xiujian">xiujian</tp:taxon-name-part></tp:taxon-name></italic> by tegulum with arched marginal apophysis (Fig. <xref ref-type="fig" rid="F6">6G</xref>), and contrategulum with slightly smaller apophysis proximally (Fig. <xref ref-type="fig" rid="F6">6A, L</xref>); from <italic><tp:taxon-name><tp:taxon-name-part taxon-name-part-type="genus" reg="Songthela">S.</tp:taxon-name-part><tp:taxon-name-part taxon-name-part-type="species" reg="anhua">anhua</tp:taxon-name-part></tp:taxon-name></italic> sp. nov. by apical spine of conductor narrower and longer (Fig. <xref ref-type="fig" rid="F6">6A, B, D, H–K</xref>); from <italic><tp:taxon-name><tp:taxon-name-part taxon-name-part-type="genus" reg="Songthela">S.</tp:taxon-name-part><tp:taxon-name-part taxon-name-part-type="species" reg="longhui">longhui</tp:taxon-name-part></tp:taxon-name></italic> sp. nov. by apical spine of conductor with slightly narrower base (Fig. <xref ref-type="fig" rid="F6">6A, H–K</xref>), and surface of dorsal extension of the tegular terminal apophysis with several ridges (Fig. <xref ref-type="fig" rid="F6">6G</xref>); from those of other species of <italic><tp:taxon-name><tp:taxon-name-part taxon-name-part-type="genus" reg="Songthela"/><tp:taxon-name-part taxon-name-part-type="species" reg="multidentata">multidentata</tp:taxon-name-part></tp:taxon-name></italic>-group by contrategulum with two dentate margins in middle part (Fig. <xref ref-type="fig" rid="F6">6D, L</xref>), by apical spine of conductor with slightly wider base and gradually becomes elongated distally (Fig. <xref ref-type="fig" rid="F6">6A, D, E, H–K</xref>); from those of other <italic><tp:taxon-name><tp:taxon-name-part taxon-name-part-type="genus" reg="Songthela">Songthela</tp:taxon-name-part></tp:taxon-name></italic> species by middle part of the conductor with several teeth (Fig. <xref ref-type="fig" rid="F6">6A, B, D, E, H–K</xref>).</p><fig id="F6" position="float" orientation="portrait"><object-id xmlns:xlink="http://www.w3.org/1999/xlink" content-type="doi" xlink:type="simple">10.3897/zookeys.1154.98273.figure6</object-id><object-id xmlns:xlink="http://www.w3.org/1999/xlink" content-type="arpha" xlink:type="simple">DB8CA741-ED50-5DE9-A7BA-9E6135A6A5AD</object-id><label>Figure 6.</label><caption><p>Male genital anatomy of <italic><tp:taxon-name><tp:taxon-name-part taxon-name-part-type="genus" reg="Songthela">Songthela</tp:taxon-name-part><tp:taxon-name-part taxon-name-part-type="species" reg="zhongpo">zhongpo</tp:taxon-name-part></tp:taxon-name></italic> Zhang &amp; Xu, sp. nov. <bold>A, D</bold> palp prolateral view <bold>B, E</bold> palp ventral view <bold>C, F</bold> palp retrolateral view <bold>G</bold> palp distal view <bold>H–K</bold> conductor ventral view <bold>L</bold> contrategulum prolateral view <bold>A–C, J, L</bold> XUX-2021-264 (holotype) <bold>D–G, I</bold> XUX-2021-263 <bold>H</bold> XUX-2021-262 <bold>K</bold> XUX-2021-267. Scale bars: 0.5 mm (<bold>A–G</bold>); 0.1 mm (<bold>H–L</bold>).</p></caption><graphic xmlns:xlink="http://www.w3.org/1999/xlink" xlink:href="zookeys-1154-017_article-98273__-g006.jpg" position="float" orientation="portrait" xlink:type="simple" id="oo_826623.jpg"><uri content-type="original_file" xlink:type="simple">https://binary.pensoft.net/fig/826623</uri></graphic></fig><p>Female of <italic><tp:taxon-name><tp:taxon-name-part taxon-name-part-type="genus" reg="Songthela">S.</tp:taxon-name-part><tp:taxon-name-part taxon-name-part-type="species" reg="zhongpo">zhongpo</tp:taxon-name-part></tp:taxon-name></italic> sp. nov. can be distinguished from <italic><tp:taxon-name><tp:taxon-name-part taxon-name-part-type="genus" reg="Songthela">S.</tp:taxon-name-part><tp:taxon-name-part taxon-name-part-type="species" reg="anhua">anhua</tp:taxon-name-part></tp:taxon-name></italic> sp. nov. by the lateral receptacular clusters with slightly longer genital stalks, and arched anterior margin of bursa copulatrix (Fig. <xref ref-type="fig" rid="F7">7A–D</xref>); from <italic><tp:taxon-name><tp:taxon-name-part taxon-name-part-type="genus" reg="Songthela">S.</tp:taxon-name-part><tp:taxon-name-part taxon-name-part-type="species" reg="longhui">longhui</tp:taxon-name-part></tp:taxon-name></italic> sp. nov. by median receptacular clusters with shorter genital stalks (Fig. <xref ref-type="fig" rid="F7">7A–D</xref>); from <italic><tp:taxon-name><tp:taxon-name-part taxon-name-part-type="genus" reg="Songthela">S.</tp:taxon-name-part><tp:taxon-name-part taxon-name-part-type="species" reg="multidentata">multidentata</tp:taxon-name-part></tp:taxon-name></italic> by median receptacular clusters with thicker genital stalks (Fig. <xref ref-type="fig" rid="F7">7A–D</xref>), from <italic><tp:taxon-name><tp:taxon-name-part taxon-name-part-type="genus" reg="Songthela">S.</tp:taxon-name-part><tp:taxon-name-part taxon-name-part-type="species" reg="tianzhu">tianzhu</tp:taxon-name-part></tp:taxon-name></italic> by lateral genital stalks slightly longer (Fig. <xref ref-type="fig" rid="F7">7A, D</xref>); from those of other species of <italic><tp:taxon-name><tp:taxon-name-part taxon-name-part-type="genus" reg="Songthela"/><tp:taxon-name-part taxon-name-part-type="species" reg="multidentata">multidentata</tp:taxon-name-part></tp:taxon-name></italic>-group by median receptacular clusters with slightly thicker genital stalks, and lateral ones with distinct genital stalks (Fig. <xref ref-type="fig" rid="F7">7A–H</xref>); from those of other <italic><tp:taxon-name><tp:taxon-name-part taxon-name-part-type="genus" reg="Songthela">Songthela</tp:taxon-name-part></tp:taxon-name></italic> species by two pairs of receptacular clusters situated on dorsal wall of bursa copulatrix (Fig. <xref ref-type="fig" rid="F7">7A–H</xref>).</p><fig id="F7" position="float" orientation="portrait"><object-id xmlns:xlink="http://www.w3.org/1999/xlink" content-type="doi" xlink:type="simple">10.3897/zookeys.1154.98273.figure7</object-id><object-id xmlns:xlink="http://www.w3.org/1999/xlink" content-type="arpha" xlink:type="simple">688A3477-13CE-59D6-92A3-54BE6402FC6B</object-id><label>Figure 7.</label><caption><p>Female genital anatomy of <italic><tp:taxon-name><tp:taxon-name-part taxon-name-part-type="genus" reg="Songthela">Songthela</tp:taxon-name-part><tp:taxon-name-part taxon-name-part-type="species" reg="zhongpo">zhongpo</tp:taxon-name-part></tp:taxon-name></italic> Zhang &amp; Xu, sp. nov. <bold>A–D</bold> vulva dorsal view <bold>E–H</bold> vulva ventral view <bold>A, E</bold> XUX-2021-258 <bold>B, F</bold> XUX-2021-259 <bold>C, G</bold> XUX-2021-261 <bold>D, H</bold> XUX-2021-265. Scale bars: 0.5 mm.</p></caption><graphic xmlns:xlink="http://www.w3.org/1999/xlink" xlink:href="zookeys-1154-017_article-98273__-g007.jpg" position="float" orientation="portrait" xlink:type="simple" id="oo_826624.jpg"><uri content-type="original_file" xlink:type="simple">https://binary.pensoft.net/fig/826624</uri></graphic></fig></tp:treatment-sec><tp:treatment-sec sec-type="description" id="SECID0EJPAG"><title>Description.</title><p><bold>Male</bold> (holotype). Carapace black brown; opisthosoma dark brown, with 12 brown tergites attached a pair of thick bristles, the second to fifth larger than others and the fourth largest; sternum narrow, much longer than wide; a few pointed hairs running over ocular area; chelicerae robust with promargin of cheliceral groove with 11 denticles of variable size; legs with sturdy hairs and spines; 7 spinnerets. Measurements: BL 13.53, CL 5.96, CW 5.44, OL 7.19, OW 5.94; ALE &gt; PLE &gt; PME &gt; AME; leg I 18.97 (5.30 + 2.29 + 3.95 + 4.93 + 2.50), leg II 19.13 (4.99 + 2.33 + 3.93 + 5.24 + 2.64), leg III 21.49 (5.25 + 2.46 + 3.91 + 6.52 + 3.35), leg IV 27.19 (6.62 + 2.84 + 5.17 + 8.59 + 3.97).</p><p><bold><italic>Palp</italic>.</bold> Paracymbium unpigmented and unsclerotised prolaterally, with several setae and spines on the tip (Fig. <xref ref-type="fig" rid="F6">6A–C</xref>). Contrategulum with a triangular apophysis proximally and with a dentate edge in distal and proximal portions, while with two dentate margins in the middle part (Fig. <xref ref-type="fig" rid="F6">6A, D, F, G, H–K</xref>). Tegulum with an arched helicoid marginal apophysis, a helicoid dorsal extension of the terminal apophysis, and a thumb-shaped terminal apophysis retrolaterally (Fig. <xref ref-type="fig" rid="F6">6C, E–G</xref>). Conductor fused with embolus basally and having several teeth in the middle part, the long apical spine with a spinule basally and pointed to the one-fourth of opening of embolus proximally (Fig. <xref ref-type="fig" rid="F6">6A, B, D–K</xref>). Embolus largely sclerotized, with a wide and flat opening, numerous longitudinal ribs in middle and distal portion (Fig. <xref ref-type="fig" rid="F6">6B, D–F</xref>).</p><p><bold>Female</bold> (XUX-2021-258). Carapace reddish brown and opisthosoma light brown, with 12 dark brown tergites attached a pair of thick bristles, the second to fifth larger than remaining ones and the fourth largest; sternum narrow, much longer than wide; a few pointed hairs running over ocular area; chelicerae robust with promargin of cheliceral groove with 11 denticles of variable size; legs with sturdy hairs and spines; 7 spinnerets. Measurements: BL 9.32, CL 4.62, CW 3.95, OL 3.93, OW 3.31; ALE &gt; PLE &gt; PME &gt; AME; palp 8.57 (3.05 + 1.56 + 1.84 + 2.12), leg I 9.17 (2.57 + 1.79 + 1.82 + 1.76 + 1.23), leg II 8.57 (1.96 + 1.65 + 1.77+ 1.84 + 1.35), leg III 9.72 (2.62 + 1.58 + 1.74 + 2.27 + 1.51), leg IV 14.28 (4.07 + 1.90 + 2.67 + 3.61 + 2.03).</p><p><bold><italic>Female genitalia</italic>.</bold> Four receptacular clusters situated on the dorsal side of the bursa copulatrix; the middle ones with thick genital stalks close to each other, fused together basally and separated from each other distally (Fig. <xref ref-type="fig" rid="F7">7A–C</xref>), or the middle genital stalks fused as one (Fig. <xref ref-type="fig" rid="F7">7D</xref>); the lateral receptacular clusters similar to or smaller than the middle ones; the posterior margin of the bursa copulatrix sclerotized, the posterior margin of the genital area wide and straight (Fig. <xref ref-type="fig" rid="F7">7A, D</xref>), or incurved in the middle (Fig. <xref ref-type="fig" rid="F7">7B, C</xref>).</p></tp:treatment-sec><tp:treatment-sec sec-type="variation" id="SECID0EHRAG"><title>Variation.</title><p>Males and females vary in body size, cheliceral teeth and spinnerets. Range of measurements in males (<italic>N</italic> = 4): BL 12.54–13.80, CL 4.96–6.09, CW 5.29–5.89, OL 6.02–7.19, OW 4.23–5.94. The number of cheliceral teeth varies from 11 to 13. There are 6 or 8 spinnerets (<italic>N</italic> = 4). Females (<italic>N</italic> = 9): BL 9.32–13.77, CL 4.62–6.40, CW 3.95–5.49, OL 3.93–6.32, OW 3.31–5.14. The number of cheliceral teeth varies from 10 to 12. There are 7 or 8 spinnerets (<italic>N</italic> = 9). In addition, male palp and female genitalia also show intraspecific variations: in males, the apical spine of conductor with a spinule in the middle part (Fig. <xref ref-type="fig" rid="F6">6H</xref>) or basally (Fig. <xref ref-type="fig" rid="F6">6A, D, I–K</xref>); the middle of conductor with more teeth (Fig. <xref ref-type="fig" rid="F6">6I, L</xref>) or relatively few teeth (Fig. <xref ref-type="fig" rid="F6">6H, K</xref>). In females, the middle pair of receptacular clusters similar (Fig. <xref ref-type="fig" rid="F7">7B</xref>) to or slightly larger than the lateral ones (Fig. <xref ref-type="fig" rid="F7">7A, C</xref>), the middle genital stalks fused together basally and separated from each other distally (Fig. <xref ref-type="fig" rid="F7">7A, C</xref>), or the middle genital stalks Y-shaped (Fig. <xref ref-type="fig" rid="F7">7B</xref>), or fused together totally (Fig. <xref ref-type="fig" rid="F7">7D</xref>).</p></tp:treatment-sec><tp:treatment-sec sec-type="etymology" id="SECID0EZSAG"><title>Etymology.</title><p>The species epithet, a noun in apposition, refers to the type locality.</p></tp:treatment-sec><tp:treatment-sec sec-type="distribution" id="SECID0E5SAG"><title>Distribution.</title><p>Hunan (Huaihua), China</p></tp:treatment-sec><tp:treatment-sec sec-type="remarks" id="SECID0EDTAG"><title>Remarks.</title><p>The three new species from Hunan Province, China can be assigned into the <italic><tp:taxon-name><tp:taxon-name-part taxon-name-part-type="genus" reg="Songthela"/><tp:taxon-name-part taxon-name-part-type="species" reg="multidentata">multidentata</tp:taxon-name-part></tp:taxon-name></italic>-group based on the following characters of both male palp and female genital morphology: 1) conductor of male palp with one apical spine and the middle part covered several teeth; 2) female genitalia with two pairs of receptacular clusters situated on the dorsal side of the bursa copulatrix; and 3) the posterior margin of the bursa copulatrix of female genitalia pigmented and sclerotised.</p></tp:treatment-sec></tp:taxon-treatment>
